# Supplementary material for: Sex-Dependent Variations in Hypothalamic Fatty Acid Profile and Neuropeptides in Offspring Exposed to Maternal Obesity and High-Fat Diet
Source: Nutrients. 2024 Jan 24;16(3):340. doi: 10.3390/nu16030340 (PMC10857148; doi:10.3390/nu16030340)
Supplement: Supplementary file 1 [file nutrients-16-00340-s001.zip]

Archive with 1 entries (1 files):
- nutrients-2771334-supplementary.pdf
